# Supplementary material for: Hexakis[p-(hydroxymethyl)phenoxy]cyclotriphosphazene as an Environmentally Friendly Modifier for Polyurethane Powder Coatings with Increased Thermal Stability and Corrosion Resistance
Source: Materials (Basel). 2024 Jun 1;17(11):2672. doi: 10.3390/ma17112672 (PMC11174046; doi:10.3390/ma17112672)
Supplement: Supplementary file 1 [file materials-17-02672-s001.zip]

Archive with 1 entries (1 files):
- materials-2987668-supplementary.pdf
